# Supplementary material for: Cloned Pig Fetuses Have a High Placental Lysophosphatidylcholine Level That Inhibits Trophoblast Cell Activity
Source: J Dev Biol. 2025 Nov 12;13(4):41. doi: 10.3390/jdb13040041 (PMC12641812; doi:10.3390/jdb13040041)
Supplement: Supplementary file 1 [file jdb-13-00041-s001.zip]

Archive with 1 entries (1 files):
- jdb-3781082-supplementary.pdf
